# Supplementary material for: Formation of multinucleated osteoclasts depends on an oxidized species of cell surface-associated La protein
Source: eLife. 2024 Oct 2;13:RP98665. doi: 10.7554/eLife.98665 (PMC11446546; doi:10.7554/eLife.98665)
Supplement: Figure 4—source data 2. [file elife-98665-fig4-data2.zip]

Archive with 5 entries (4 files):
- Figure 4-Source Data 2/
- Figure 4-Source Data 2/Figure 4-Raw Gels-B.tif
- __MACOSX/Figure 4-Source Data 2/._Figure 4-Raw Gels-B.tif
- Figure 4-Source Data 2/Figure 4-Raw Gels-A.tif
- __MACOSX/Figure 4-Source Data 2/._Figure 4-Raw Gels-A.tif
