# Supplementary material for: Formation of multinucleated osteoclasts depends on an oxidized species of cell surface-associated La protein
Source: eLife. 2024 Oct 2;13:RP98665. doi: 10.7554/eLife.98665 (PMC11446546; doi:10.7554/eLife.98665)
Supplement: Figure 4—figure supplement 1—source data 1. [file elife-98665-fig4-figsupp1-data1.zip]

Archive with 7 entries (6 files):
- Figure 4-Figure Supplement 1-source data 1/
- Figure 4-Figure Supplement 1-source data 1/Figure 4-Figure Supplement1-Source Data 1.ai
- __MACOSX/Figure 4-Figure Supplement 1-source data 1/._Figure 4-Figure Supplement1-Source Data 1.ai
- Figure 4-Figure Supplement 1-source data 1/Figure 4-Figure Supplement1-Source Data 3.ai
- __MACOSX/Figure 4-Figure Supplement 1-source data 1/._Figure 4-Figure Supplement1-Source Data 3.ai
- Figure 4-Figure Supplement 1-source data 1/Figure 4-Figure Supplement1-Source Data 2.ai
- __MACOSX/Figure 4-Figure Supplement 1-source data 1/._Figure 4-Figure Supplement1-Source Data 2.ai
