# Supplementary material for: Formation of multinucleated osteoclasts depends on an oxidized species of cell surface-associated La protein
Source: eLife. 2024 Oct 2;13:RP98665. doi: 10.7554/eLife.98665 (PMC11446546; doi:10.7554/eLife.98665)
Supplement: Figure 4—figure supplement 1—source data 2. [file elife-98665-fig4-figsupp1-data2.zip]

Archive with 7 entries (6 files):
- Figure 4-Figure Supplement 1-source data 2/
- Figure 4-Figure Supplement 1-source data 2/Figure 4-Figure Supplement 1-Raw Gels-B.tif
- __MACOSX/Figure 4-Figure Supplement 1-source data 2/._Figure 4-Figure Supplement 1-Raw Gels-B.tif
- Figure 4-Figure Supplement 1-source data 2/Figure 4-Figure Supplement 1-Raw Gels-C.tif
- __MACOSX/Figure 4-Figure Supplement 1-source data 2/._Figure 4-Figure Supplement 1-Raw Gels-C.tif
- Figure 4-Figure Supplement 1-source data 2/Figure 4-Figure Supplement 1-Raw Gels-A.tif
- __MACOSX/Figure 4-Figure Supplement 1-source data 2/._Figure 4-Figure Supplement 1-Raw Gels-A.tif
